# Supplementary material for: Two exceptionally preserved biotas from North Dakota reveal cryptic Ordovician shelf ecologies
Source: Proc Natl Acad Sci U S A. 2025 Nov 3;122(46):e2520246122. doi: 10.1073/pnas.2520246122 (PMC12646318; doi:10.1073/pnas.2520246122)
Supplement: Supplementary file 2 — Dataset S01 (XLSX) [file pnas.2520246122.sd01.xlsx]

## Sheet: Slides, accession numbers
Figure number	Letter	Slide/holder numbers and England Finder coordinates
2	a	SEM holder 9128 22x
2	b	SEM holder 9129 22x
2	c	SEM holder 9129 22x
2	d	SEM holder 9129 22x
2	e	SEM holder 9129 22x
2	f	SEM holder 9129 22x
2	g	SEM holder 9129 22x
2	h	SEM holder 9129 22x
2	i	SEM holder 9129 22x
2	j	SEM holder 9125 22x
2	k	SEM holder 9125 22x
2	l	22x 9129 g48
2	m	22x 9129 k29
2	n	22x 123-131 q44
2	o	22x 9129 s28
2	p	22x 9129 y44
2	q	22x 123-131 k33
2	r	21-2 9122 37
2	s	22x 9129 t37
2	t	22x 9129 a47
2	u	21-2 9130 s39
2	v	22x 9224 n37
2	w	22x 9224 d48
2	x	21-2 9245 l52
2	y	22x 9224 n47
2	z	22x 9129 e39
2	aa	22x 9224 r34
2	ab	22x 9224 m46
2	ac	21-2 9227 n54
3	a	21-2 9130 h29
3	b	21-2 9130 g33
3	c	21-2 9215 q31
3	d	21-2 9227 h53
3	e	21-2 9215 k57
3	f	21-2 9175 n43
3	g	21-2 9215 p53
3	h	21-2 9175 r53
3	i	21-2 9218 k37
3	j	21-2 9175 h25
3	k	21-2 9215 k59
3	l	21-2 9215 u39a
3	m	21-2 9215 l32
3	n	22x 9193 u38
3	o	22x 9195 h42
4	a	21-2 9215 r35
4	b	22x 9228 j32
4	c	21-2 9218 r32
4	d	21-2 9215 n36
4	e	21-2 9239 l35
4	f	21-2 9239 s56
4	g	22x 9139 o29
4	h	21-2 9208 n34
4	i	21-2 9215 r53
4	j	21-2 9218 o44
4	k	21-2 9228 g48
4	l	21-2 9218 p57
4	m	21-2 9227 n53
4	n	21-2 9227 n37
4	o	21-2 9228 m45
4	p	21-2 9208 o55
4	q	22x 9222 k53
4	r	22x 9222 f45
4	s	21-2 9227 l41
4	t	21-2 9218 n32
4	u	22x 9228 e28
4	v	21-2 9227 j30
4	w	21-2 9227 n53
4	x	21-2 9215 t39
4	y	21-2 9130 p58
4	z	21-2 9175 j47
4	aa	22x 9216 y37
5	a	21-2 9218 d58
5	b	21-2 9175 j50
5	c	21-2 9130 p52
5	d	22x 9129 x56
5	e	21-2 9218 o58
5	f	21-2 9130 h51
5	g	21-2 9218 m48
5	h	21-2 9218 o46
5	i	21-2 9218 k59
5	j	21-2 9218 t33
5	k	21-2 9228 h57
5	l	21-2 9131 x30
5	m	21-2 9130 k34
5	n	22x 9222 p49
5	o	21-2 9245 m48
5	p	21-2 9130 k55
5	q	21-2 9130 n61
5	r	21-2 9130 o52
5	s	21-2 9130 r52
5	t	22X 9280 p32
5	u	21-2 9130 o60
5	v	22x 9129 m29
5	w	21-2 9130 p34
5	x	SEM holder 9130 21-2
Extended Data fig. 2	a	21-2 9227 n39
Extended Data fig. 2	b	21-2 9218 i21
Extended Data fig. 2	c	21-2 9227 k41
Extended Data fig. 2	d	21-2 9215 t27
Extended Data fig. 2	e	21-2 9130 g50
Extended Data fig. 2	f	21-2 9227 j43
Extended Data fig. 2	g	21-2 9208 o49
Extended Data fig. 2	h	21-2 9208 r38
Extended Data fig. 2	i	21-2 9218 q56
Extended Data fig. 2	j	21-2 9175 r34
Extended Data fig. 2	k	21-2 9239 b24
Extended Data fig. 2	l	21-2 9208 c31
Extended Data fig. 2	m	21-2 9215 t37
Extended Data fig. 2	n	21-2 9215 k48
Extended Data fig. 2	o	21-2 9239 h43
Extended Data fig. 2	p	21-2 9175 r53
Extended Data fig. 2	q	22x 9228 t28
Extended Data fig. 2	r	21-2 9208 g34
Extended Data fig. 2	s	21-2 9218 o53
Extended Data fig. 2	t	21-2 9175 q39
Extended Data fig. 2	u	21-2 9175 k51
Extended Data fig. 2	v	21-2 9175 q52
Extended Data fig. 2	w	21-2 9175 k31
Extended Data fig. 2	x	21-2 9131 j33
Extended Data fig. 2	y	21-2 9218 l53
Extended Data fig. 3	a	SEM holder 9125 22x
Extended Data fig. 3	b	SEM holder 9128 22x
Extended Data fig. 3	c	SEM holder 9129 22x
Extended Data fig. 3	d	SEM holder 9129 22x
Extended Data fig. 3	e	SEM holder 9130 21-2
Extended Data fig. 3	f	SEM holder 9129 22x
Extended Data fig. 3	g	SEM holder 9125 22x
Extended Data fig. 3	h	SEM holder 9129 22x
Extended Data fig. 3	i	SEM holder 9130 21-2
Extended Data fig. 3	j	SEM holder 9129 22x
Extended Data fig. 3	k	SEM holder 9125 22x
Extended Data fig. 3	l	SEM holder 9125 22x
Extended Data fig. 3	m	SEM holder 9125 22x
Extended Data fig. 3	n	SEM holder 9129 22x
Extended Data fig. 3	o	SEM holder 9125 22x
Extended Data fig. 3	p	SEM holder 9125 22x
Extended Data fig. 3	q	SEM holder 9125 22x
Extended Data fig. 3	r	SEM holder 9125 22x
Extended Data fig. 3	s	SEM holder 9123 22x
Extended Data fig. 3	t	22x 9129 m41
Extended Data fig. 3	u	SEM holder 9125 22x
Extended Data fig. 3	v	SEM holder 9125 22x
Extended Data fig. 3	w	SEM holder 9125 22x
Extended Data fig. 3	x	SEM holder 9125 22x
Extended Data fig. 3	y	SEM holder 9123 22x
Extended Data fig. 3	z	SEM holder 9128 22x
Extended Data fig. 3	aa	SEM holder 9129 22x
Extended Data fig. 3	ab	21-2 9122 37
Extended Data fig. 3	ac	SEM holder 9129 22x
Extended Data fig. 3	ad	SEM holder 9129 22x
Extended Data fig. 3	ae	SEM holder 9130 21-2 (transferred)
Extended Data fig. 3	af	21-2 9128 p44
Extended Data fig. 3	ag	21-2 9122 j51
Extended Data fig. 4	a	22x 9224 n47
Extended Data fig. 4	b	22x 9224 g45
Extended Data fig. 4	c	22x 9224 l35
Extended Data fig. 4	d	22x 9224 q50
Extended Data fig. 4	e	22x 9224 r52
Extended Data fig. 4	f	22x 9224 n25
Extended Data fig. 4	g	21-2 9245 h32
Extended Data fig. 4	h	21-2 9227 s57
Extended Data fig. 4	i	21-2 9218 q49
Extended Data fig. 4	j	22x 9224 f27
Extended Data fig. 4	k	21-2 9239 g52
Extended Data fig. 4	l	22x 9224 e48
Extended Data fig. 4	m	22x 9224 n36
Extended Data fig. 4	n	22x 9224 c49
Extended Data fig. 4	o	22x 9224 l50
Extended Data fig. 4	p	22x 9224 n37
Extended Data fig. 5	a	21-2 9130 k50
Extended Data fig. 5	b	SEM holder 9123 21-2
Extended Data fig. 5	c	21-2 9130 s38
Extended Data fig. 5	d	21-2 9130 p59
Extended Data fig. 5	e	21-2 9175 l49
Extended Data fig. 5	f	22x 9123 m37
Extended Data fig. 5	g	21-2 9130 l28
Extended Data fig. 5	h	21-2 9227 n52
Extended Data fig. 5	i	21-2 9130 k57
Extended Data fig. 5	j	21-2 9130 r41
Extended Data fig. 5	k	21-2 9218 m45
Extended Data fig. 5	l	21-2 9215 g48
Extended Data fig. 5	m	21-2 9218 n42
Extended Data fig. 5	n	21-2 9245 d48
Extended Data fig. 5	o	21-2 9215 g48
Extended Data fig. 5	p	21-2 9239 k54
Extended Data fig. 6	a	RW15-1-43a-S34
Extended Data fig. 6	b	22x 9228 j32
Extended Data fig. 6	c	21-2 9175 j47
Extended Data fig. 6	d	RW16-6-45-29-L41
Extended Data fig. 6	e	21-2 9130 o60
Extended Data fig. 6	f	135517, O35-TH-44-P34
Extended Data fig. 6	g	RL13-4-90a-P32
Extended Data fig. 6	h	SEM holder 9130 21-2

## Sheet: SCFs catalogue
Depth (in feet)	Slides and SEM sample holders:	Scolecodonts	Barred chaetae	Uniseriate radulae	?Radular teeth	Radulae with laterally differentiated parallel tooth chains	Basally welded serrated radulae	Priapulid tooth clusters	Priapulid teeth	Introvert hooks	Scalidophoran shoe-shaped hooks	?Conical scalid	Graptolites (fragments)	Graptolites (multi-thecate)	Graptolites (with nema)	Setose fragment	Feathery series	Tuberculate cuticle	Perforated cuticles (pores)	Cuticles with hollow setae	Perforated cuticles (pores) with spines	Perforated cuticles (lacunae)	Respiratory organs	Serrated paddles	Spinose coxae	Simple spines	Crustacean molars	Coniform	Multioistodus (fragments)	Multioistodus Sb (dolabrate)	Multioistodus P	Multioistodus Sa	Multioistodus Sc	N. clypeus P	N. clypeus Sa (alate)	N. clypeus Sb	N. clypeus Sc	Phragmodus P	?Plectodina P	?Plectodina S	Baltoniodus P	Undescribed alate	Undescribed e1 (falciform)	Undescribed e2 (apex with rounded cross-section)	Undescribed e3 (robust)	Erraticodon M	Erraticodon ?Sa	Erraticodon ?P	Erraticodon ?Sd
9124	SEM holder 9122 22x																											1	2			1		3	2					2		2				5	1
9124	Osterberg 9122a 22X																					1					8	2	15	5	6	3	1	2	1	3		2	4		1	1
9125	SEM holder 9123 22x																													4	6	3						3
9125	Osterberg 9123a 22X																		4								6																					1
9127	Osterberg 9125a 22X																		17		1					1	13		1	1
9130	SEM holder 9128 21-2																											2				2	1	2					1					1	1
9130	Osterberg 9128a 21-2																		1							1	9			1	2
9130	Osterberg 9128b 21-2																										6	2	2	3	6	3						4					1
9130	Osterberg 9128c 21-2																		1			1
9131	SEM holder 9129 22x																										9	4	2	8	12	11	3	4	1	3	1	6			1	1	1	1		1			1
9131	Osterberg 9129a 22X																		2								1
9131	Osterberg 9129b 22X												1						3								2
9131	Osterberg 9129c 22X																		5		1						1
9131	Osterberg 9129d 22X																										1					1	1
9131	Osterberg 9129e 22X																				1	3					32		9	12	4	2	1				1					1				1
9131	Osterberg 9129f 22X																		1			1				2	19		4	1	2											2		1
9131	Osterberg 9129g 22X																		1							3	39		3	4	4	2	1			1						1		1
9131	Osterberg 9129h 22X																					1				2	28		4	3	3	1						1
9131	Osterberg 9129i 22X																				2						12	1	2	12	5	2						1					1	1
9131	Osterberg 9129j 22X																				1						15		5	1	3				2		1
9131	Osterberg 9129k 22X																									1	9		3	3	3	2
9131	Osterberg 9129l 22X																										7		1	2								2							1
9132	SEM holder 9130 21-2																										3	1		4	4	2	1		1	1		3			1	1	1			1
9132	Osterberg 9130a 21-2																		1		1		4
9132	Osterberg 9130b 21-2																					1	3				1
9132	Osterberg 9130c 21-2																		2								1
9132	Osterberg 9130d 21-2																						1				7		1
9132	Osterberg 9130e 21-2																		2		1	2	2			1
9132	Osterberg 9130f 21-2																		4				1				3
9132	Osterberg 9130g 21-2																		1
9132	Osterberg 9130h 21-2						2																			1
9132	Osterberg 9130i 21-2						1												2				3
9132	Osterberg 9130j 21-2																		5		1		1				1																	1
9132	Osterberg 9130k 21-2																		2			1	5
9132	Osterberg 9130l 21-2																		3			3	1
9132	Osterberg 9130m 21-2																									1	22		7	8	3	6		1		1	1	4				1	1
9132	Osterberg 9130n 21-2																		4								4		5	6	4	2					1
9133	Osterberg 9131a 21-2																		4		1	1					1		1
9133	Osterberg 9131b 21-2																		4			1				1	4
9133	Osterberg 9131c 21-2																		3		1	2				1	10		2									2	1
9133	SEM holder 9131 21-2
9173	Osterberg 9171a 22X
9177	Osterberg 9175a 21-2																	1								2
9177	Osterberg 9175b 21-2							1										1
9177	Osterberg 9175c 21-2																	1
9177	Osterberg 9175d 21-2
9177	Osterberg 9175e 21-2																									1
9177	Osterberg 9175f 21-2																	2
9177	Osterberg 9175g 21-2																	1
9177	Osterberg 9175h 21-2	1						1										4
9177	Osterberg 9175i 21-2							1
9177	Osterberg 9175j 21-2	1	1															1								1
9177	Osterberg 9175j 21-2							1										1								1
9177	Osterberg 9175k 21-2
9177	Osterberg 9175l 21-2																	1
9177	Osterberg 9175m 21-2																	4
9189	Osterberg 9187 22x																	12
9195	Osterberg 9193 22x					1										1		2
9195	Osterberg 9193a 22x										1							2								1
9197	Osterberg 9195a 21-2			1		1																				1
9205	Osterberg 9203a 21-2																	1								2
9207	Osterberg 9205 22x												1
9210	Osterberg 9208a 21-2								2	1	7															2
9210	Osterberg 9208b 21-2																									2
9210	Osterberg 9208c 21-2										2															2
9214	Osterberg 9212 22x												13	1	1											1
9214	Osterberg 9212a 22x												28						2							2
9214	Osterberg 9213a 22X								1	1	2		3					1						1		3
9217	Osterberg 9215a 21-2								2		6
9217	Osterberg 9215b 21-2								2		2															1
9217	Osterberg 9215c 21-2								2		1
9217	Osterberg 9215d 21-2								3		3															1
9217	Osterberg 9215e 21-2							1		1	3
9217	Osterberg 9215f 21-2										4															1
9217	Osterberg 9215g 21-2								2		3															1
9217	Osterberg 9215h 21-2								1		5													1		2
9217	Osterberg 9215i 21-2										3		1													1
9217	Osterberg 9215j 21-2			2	4				3		4
9217	Osterberg 9215k 21-2								1
9217	Osterberg 9215l 21-2								1			1	2
9217	Osterberg 9215 21-2								4				1													2
9218	Osterberg 9216 22X								13	1	1								1			2				3
9220	Osterberg 9218 21-2								1		2													4		1
9220	Osterberg 9218a 21-2								4				1											1		1
9220	Osterberg 9218b 21-2												2											1		3
9220	Osterberg 9218c 21-2								1		3													1		1
9220	Osterberg 9218d 21-2								1		2													1
9220	Osterberg 9218e 21-2								1		2		1											1		1
9220	Osterberg 9218f 21-2										1													2	1
9220	Osterberg 9218g 21-2								5		1													1
9220	Osterberg 9218h 21-2	1							2				1											1		1
9220	Osterberg 9218i 21-2								1				1											1
9220	Osterberg 9218j 21-2								3		3									1						1
9220	Osterberg 9218k 21-2										4													1
9220	Osterberg 9218l 21-2								2																	1
9221	Osterberg 9219m 22X										1		1
9224	Osterberg 9222a 22X								2													3				2
9224	Osterberg 9222b 22X								1										1
9224	Osterberg 9222c 22X								7													5				1
9226	Osterberg 9224 21-2								1				28	1	3											2
9226	Osterberg 9224 21-2									1			35	6	4
9226	Osterberg 9224a 22X												15	51	6
9226	Osterberg 9224b 22X													22	6
9226	Osterberg 9224c 22X													37	4
9226	Osterberg 9224d 22X												2	36	3
9226	Osterberg 9224e 22X												11	67	5
9226	Osterberg 9224f 22X												5	45	8
9226	Osterberg 9224g 22X												11	61	10
9226	Osterberg 9224h 22X												18	78	13
9229	Osterberg 9227a 21-2			1					1
9229	Osterberg 9227b 21-2			1							1		3													1
9229	Osterberg 9227c 21-2								1		1															1
9229	Osterberg 9227d 21-2								3				2
9229	Osterberg 9227e 21-2								3
9229	Osterberg 9227f 21-2
9229	Osterberg 9227g 21-2									1			1													1
9229	Osterberg 9227h 21-2												6					1
9229	Osterberg 9227i 21-2								2		1															2
9229	Osterberg 9227j 21-2								1				3													2
9229	Osterberg 9227k 21-2								1				2													2
9229	Osterberg 9227l 21-2								1																	3
9230	Osterberg 9228a 22X								3	2		1	4						1							5
9230	Osterberg 9228b 22X									2			1													2
9239	Osterberg 9237 22x
9241	Osterberg 9239a 21-2										1		4													3
9241	Osterberg 9239b 21-2										2		4					1								2
9241	Osterberg 9239c 21-2												2					1								3
9241	Osterberg 9239d 21-2												1													1
9241	Osterberg 9239e 21-2										1		8					2		1						6
9241	Osterberg 9239f 21-2										2		3						1
9241	Osterberg 9239g 21-2												6													2
9241	Osterberg 9239h 21-2										2
9241	Osterberg 9239i 21-2								1	1	4		2													1
9241	Osterberg 9239j 21-2										1		2													2
9241	Osterberg 9239k 21-2										1		8													1
9241	Osterberg 9239l 22X												15					13								1
9241	Osterberg 9239m 21-2												12
9241	Osterberg 9239n 21-2												20					4								6
9245	Osterberg 9243 22x												31	5	2
9247	Osterberg 9245a 21-2												6
9247	Osterberg 9245b 21-2												2													2
9247	Osterberg 9245c 21-2												9
9251	Osterberg 9249 22x												25						2
9259	Osterberg 9257a 22X																									2
9264	Osterberg 9262 22x												3					3	3							1
9274	Osterberg 9272 22x																	4	2
9282	Osterberg 9280a 22X												2					2
9282	Osterberg 9280b 22x																1									2
9282	Osterberg 9280c 22x								1				1					1								1
9282	Osterberg 9280d 22X
9291	Osterberg 9289 22x																	8	2							3
9291	Osterberg 9289 22x									1								1								2
9297	Osterberg 9295a 21-2												1													1
	Totals:	3	1	5	4	2	3	5	87	12	83	2	371	410	65	1	1	76	87	2	11	28	21	17	1	124	274	13	69	78	67	43	9	12	7	9	5	28	6	2	3	10	5	6	2	8	1	1
									N. scalidophorans:	1155
									N. metazoans:	2181
[truncated: 12 more columns]
